# Supplementary material for: Scheduling management and optimization analysis of intermediate products transfer in a shipyard for cruise ships
Source: PLoS One. 2022 Mar 22;17(3):e0265047. doi: 10.1371/journal.pone.0265047 (PMC8939831; doi:10.1371/journal.pone.0265047)
Supplement: S1 Data — (XLSX) [file pone.0265047.s001.xlsx]

## Sheet: Sheet1
task number	Block number	Starting point	Ending point	Start time	Late time	Block Weight
1	1	Stockyard	Pre-treatment center	Day 1 8：00	Day 1 10：00	211
		No.1
2	2	Stockyard	Pre-treatment center	Day 1 8：00	Day 1 10：00	286
		No.1
3	3	Pre-treatment center	Stockyard	Day 1 8：00	Day 1 10：00	371
			No.2
4	4	Pre-treatment center	Stockyard	Day 1 8：00	Day 1 10：00	385
			No.3
5	5	Stockyard	Pre-outfitting center	Day 1 8：00	Day 1 12：00	230
		No.2
6	6	Stockyard	Pre-outfitting center	Day 1 8：00	Day 1 12：00	230
		No.2
7	7	Stockyard	Coating center	Day 1 10：00	Day 1 14：00	204
		No.4
8	8	Stockyard	Coating center	Day 1 10：00	Day 1 14：00	392
		No.4
9	9	Stockyard	Coating center	Day 1 12：00	Day 1 16：00	387
		No.4
10	10	Coating center	Stockyard	Day 1 14：00	Day 1 18：00	290
			No.5
11	11	Stockyard	Pre-outfitting center	Day 2 8：00	Day 2 12：00	300
		No.3
12	12	Stockyard	Pre-outfitting center	Day 2 8：00	Day 2 12：00	218
		No.3
13	13	Stockyard	Pre-outfitting center	Day 2 8：00	Day 2 12：00	373
		No.3
14	5	Pre-outfitting center	Stockyard	Day 2 12：00	Day 2 18：00	230
			No.4
15	6	Pre-outfitting center	Stockyard	Day 2 12：00	Day 2 18：00	230
			No.4
16	14	Stockyard	Pre-treatment center	Day 2 12：00	Day 2 16:00	345
		No.1
17	15	Stockyard	Pre-treatment center	Day 2 12：00	Day 2 16:00	217
		No.1
18	16	Stockyard	Pre-treatment center	Day 2 12：00	Day 2 16:00	268
		No.1
19	7	Coating center	Stockyard	Day 2 16：00	Day 3 10：00	204
			No.5
20	8	Coating center	Stockyard	Day 2 16：00	Day 3 10：00	392
			No.5
21	9	Coating center	Stockyard	Day 2 16：00	Day 3 10：00	387
			No.5
22	17	Stockyard	Pre-outfitting center	Day 3 8：00	Day 3 10：00	359
		No.2
23	18	Stockyard	Pre-outfitting center	Day 3 8：00	Day 3 10：00	368
		No.2
24	19	Pre-outfitting center	Stockyard	Day 3 8：00	Day 3 12：00	274
			No.4
25	20	Pre-outfitting center	Stockyard	Day 3 8：00	Day 3 12：00	295
			No.4
26	21	Pre-outfitting center	Stockyard	Day 3 8：00	Day 3 12：00	237
			No.4
27	1	Pre-treatment center	Stockyard	Day 3 10：00	Day 3 16：00	211
			No.3
28	2	Pre-treatment center	Stockyard	Day 3 10：00	Day 3 16：00	286
			No.3
29	22	Stockyard	Coating center	Day 3 14：00	Day 3 18：00	352
		No.4
30	23	Stockyard	Coating center	Day 3 14：00	Day 3 18：00	399
		No.4
31	24	Stockyard	Coating center	Day 3 14：00	Day 3 18：00	381
		No.4
32	14	Pre-treatment center	Stockyard	Day 4 8：00	Day 4 12：00	345
			No.2
33	15	Pre-treatment center	Stockyard	Day 4 8：00	Day 4 12：00	217
			No.2
34	16	Pre-treatment center	Stockyard	Day 4 8：00	Day 4 12：00	268
			No.2
35	25	Coating center	Stockyard	Day 4 10：00	Day 4 12：00	384
			No.5
36	26	Coating center	Stockyard	Day 4 10：00	Day 4 12：00	390
			No.5
37	27	Stockyard	Pre-outfitting center	Day 4 12：00	Day 4 18：00	284
		No.2
38	28	Stockyard	Pre-outfitting center	Day 4 12：00	Day 4 18：00	306
		No.2
39	29	Stockyard	Pre-outfitting center	Day 4 12：00	Day 4 18：00	321
		No.2
40	30	Stockyard	Pre-outfitting center	Day 4 12：00	Day 4 18：00	338
		No.2
41	11	Pre-outfitting center	Stockyard	Day 5 8：00	Day 5 12：00	300
			No.4
42	12	Pre-outfitting center	Stockyard	Day 5 8:00	Day 5 12:00	218
			No.4
43	13	Pre-outfitting center	Stockyard	Day 5 8:00	Day 5 12:00	373
			No.4
44	31	Stockyard	Pre-outfitting center	Day 5 8:00	Day 5 10:00	206
		No.3
45	5	Stockyard	Coating center	Day 5 10:00	Day 5 14:00	230
		No.4
46	6	Stockyard	Coating center	Day 5 10:00	Day 5 14:00	230
		No.4
47	32	Stockyard	Stockyard	Day 5 14:00	Day 5 16:00	226
		No.5	No.4
48	33	Stockyard	Stockyard	Day 5 14:00	Day 5 18:00	395
		No.3	No.2
49	34	Stockyard	Stockyard	Day 5 14:00	Day 5 18:00	342
		No.3	No.2
50	35	Stockyard	Pre-treatment center	Day 5 10:00	Day 5 16:00	286
		No.1
